# Supplementary material for: Mito-phylogenetic relationship of the new subspecies of gentle monkey Cercopithecus mitis manyaraensis, Butynski & De Jong, 2020
Source: Primate Biol. 2022 Jun 29;9(1):11–8. doi: 10.5194/pb-9-11-2022 (PMC9285482; doi:10.5194/pb-9-11-2022)
Supplement: The supplement related to this article is available online at: https://doi.org/10.5194/pb-9-11-2022-supplement. [file pb-9-11-supplement.zip]

Archive with 3 entries (3 files):
- Zinner_supplement_figures.pdf
- pb-9-11-2022-supplement-title-page.pdf
- Zinner_supplement_tables.xlsx
