# Supplementary material for: Mito-phylogenetic relationship of the new subspecies of gentle monkey Cercopithecus mitis manyaraensis, Butynski & De Jong, 2020
Source: Primate Biol. 2022 Jun 29;9(1):11–8. doi: 10.5194/pb-9-11-2022 (PMC9285482; doi:10.5194/pb-9-11-2022)
Supplement: The supplement related to this article is available online at: https://doi.org/10.5194/pb-9-11-2022-supplement. [file pb-9-11-supplement.zip › Zinner_supplement_tables.xlsx]

## Sheet: Table S1
Table S1: Taxonomy of Cercopithecus mitis
Dandelot 1974	Napier 1981	Kingdon 1997	Groves 2001	Grubb et al. 2003	Kingdon 2013	Lawes et al. 2013	Butynski & De
							Jong 2019, 2020
two species	Sections of C. mitis	Sections of C. mitis	four species	C. mits 16 subspecies	Section of C. nictitans	C. mitis 17 subspecies	C. mitis 16 subspecies
C. albogularis			C. albogularis	five sections	(n.) n. nictitans	two sections
C. mitis			C. mitis		(n.) n. martini
			C. doggetti		(n.) n. stampflii
			C. kandti
ALBOGULARIS	ALBOGULARIS	ALBOGULARIS	ALBOGULARIS	ALBOGULARIS		ALBOGULARIS
a. albotorquatus	m. albotorquatus	m. albotorquatus	a. albotorquatus	m. albotorquatus	(n.) a. albotorquatus	m. albotorquatus	m. albotorquatus
a. zammaranoi	m. zammaranoi	m. zammaranoi	a. zammaranoi		(n.) a. zammaranoi	m. zammaranoi	m. zammaranoi
	m. phylax	m. phylax	a. phylax
a. kolbi	m. kolbi	m. kolbi	a. kolbi	m. kolbi	(n.) a. kolbi	m. kolbi	m. kolbi
a. albogularis	m. albogularis	m. albogularis	a. albogularis	m. albogularis	(n.) a. albogularis	m. albogularis	m. albogularis
a. kibonotensis	m. kibonotensis	m. kibonotensis	a. kibonotensis
a. monoides	m. monoides	m. monoides	a. monoides	m. monoides	(n.) a. monoides	m. monoides	m. monoides
							m. manyarensis
a. erythrarchus	m. erythrarchus	m. erythrarchus	a. erythrarchus	m. erythrarchus	(n.) a. erythrarchus	m. erythrarchus	m. erythrarchus
a. nyasae	m. nyasae	m. nyasae
	m. stevensoni
	m. schwarzi		a. schwarzi
a. labiatus	m. labiatus		a. labiatus	m. labiatus	(n.) a. labiatus	m. labiatus	m. labiatus
		m. samango
		m. opisthostictus
		MITIS
a. francescae	a. francescae	m. francescae	a. francescae	m. francescae	(n.) m. francescae	m. francescae
a. moloneyi	a. moloneyi	a. moloneyi	a. moloneyi	m. moloneyi	(n.) m. moloneyi	m. moloneyi	m. moloneyi
MITIS	MITIS		MITIS	HEYMANSI
		m. heymansi	m. heymansi	m. heymansi	(n.) o. heymansi	m. heymansi	m. heymansi
				MITIS		MITIS
m. opisthostictus	m. opisthostictus		m. opisthostictus	m. opisthostictus	(n.) o. opisthostictus	m. opisthostictus	m. opisthostictus
m. mitis	m. mitis	m. mitis	m. mitis	m. mitis	(n.) m. mitis	m. mitis	m. mitis
		m. pluto
		m. maesi			(n.) n. maesi
		STUHLMANNI		BOUTOURLINII
m. boutourlinii	m. boutourlinii	m. boutourlinii	m. boutourlinii	m. boutourlinii	(n.) s. boutourlinii	m. boutourlinii	m. boutourlinii
		STUHLMANNI		STUHLMANNI
m. stuhlmanni	m. stuhlmanni	m. stuhlmanni	m. stuhlmanni	m. stuhlmanni	(n.) s. stuhlmanni	m. stuhlmanni	m. stuhlmanni
m. maesi	m. maesi
		m. neumanni
		m. elgonis	m. elgonis
		KANDTI
m. schoutedeni	m. schoutedeni	m. schoutedeni	m. schoutedeni	m. schoutedeni	(n.) d. schoutedeni	m. schoutedeni
			DOGGETTI
m. doggetti	m. doggetti	doggetti	doggetti	m. doggetti	(n.) d. doggetti	m. doggetti	m. doggetti
			KANDTI
m. kandti	m. kandti	kandti	kandti	m. kandti	(n.) d. kandti	m. kandti	m. kandti
References
Dandelot, P. (1974). Order Primates. Part III. In Meester J., Setzer H.W. (Eds.), The Mammals of Africa: An Identification Manual (pp. 1–45). Washington, DC: Smithsonian Institution Press.
Napier, P.H. (1981). Catalogue of Primates in the British Museum (Natural History) and Elsewhere in the British Isles Part II: Family Cercopithecidae, Subfamily Cercopithecinae. London: British Museum (Natural History).
Kingdon, J. (1997). The Kingdon Field Guide to African Mammals. London: Academic Press.
Groves, C. P. (2001). Primate Taxonomy. Washington, DC: Smithsonian Institution Press.
Grubb, P., Butynski, T.M., Oates, J.F., Bearder, S.K., Disotell, T.R., Groves, C.P., Struhsaker, T.T. (2003). Assessment of the diversity of African primates. International Journal of Primatology 24: 1301–1357. https://doi.org/10.1023/B:IJOP.0000005994.86792.b9
Kingdon, J. (2013). Cercopithecus (nictitans) Group. Nictitans Monkeys Group. In: Butynski, T.M. Kingdon, J., Kalina J. (eds.), Mammals of Africa. Vol II, Primates, pp. 344–350. London: Bloomsbury.
Lawes, M. J., Cords, M., Lehn, C. (2013). Cercopithecus mitis gentle monkey. In: Butynski, T. M. Kingdon, J., Kalina, J. (eds.), Mammals of Africa, Vol. II: Primates, pp.354–362. Bloomsbury, London.
Butynski, T. M., de Jong, Y. A. (2019). Cercopithecus mitis (errata version published in 2021). The IUCN Red List of Threatened Species 2019: e.T4221A196007901. https://dx.doi.org/10.2305/IUCN.UK.2019-3.RLTS.T4221A196007901.en. Downloaded on 07 September 2021.
Butynski, T. M., de Jong, Y. A. (2020). Taxonomy and biogeography of the gentle monkey Cercopithecus mitis Wolf, 1822 (Primates: Cercopithecidae) in Kenya and Tanzania, and designation of a new subspecies endemic to Tanzania. Primate Conservation 34: 71–127.

## Sheet: Table S2
Table S2 List of samples
AccNum	mitis haplotype	clade	Taxon	Museum Taxon	Country	Site	Lat	Long	Museum	Museum Num	Ref	comment
JQ256951	1	I	Cercopithecus nictitans nictitans		Equatorial Guinea	Eyengue [ne0109]	1.5	9.7	RMCA	33514	Guschanski et al. 2013	coordinates estimated
JQ256974	2	I	Cercopithecus mitis mitis		Angola	Dondo, N. Angola, [Cuanza Norte], [9°41'S 14°25'E]	-9.68333	14.4167	NHMUK	ZD.1909.10.1.1	Guschanski et al. 2013
JQ256973	3	I	Cercopithecus mitis opisthostictus		Zambia	E. Lunga River Locus 1326-B-1, Kasempa Dist., [North-Western Province], N. Rhodesia	-13.4333	26.3533	NHMUK	ZD.1961.795	Guschanski et al. 2013	coordinates estimated
JQ256970	4	IIa	Cercopithecus mitis francescae		Malawi	Vipyo Plateau. nr. Mzimba, [Northern Malawi], Nyasaland, [ 11°50'S 33°46'E ], 6000 ft	-11.8333	33.7667	NHMUK	ZD.1939.82	Guschanski et al. 2013	Cercopithecus leucampyx nyasae
JQ256967	5	IIa	Cercopithecus mitis heymansi		COD	Yaenero [ne0024]	0.232982	24.7611	RMCA	86.025-M-0005	Guschanski et al. 2013	coordinates estimated
JQ256955	6	IIb	Cercopithecus mitis kolbi		Kenya	N. Kinangop, Aberdare Mts., Central Region, 0°38'S 36°42'E, 9500 ft	-0.633333	36.7	NHMUK	ZD.1972.64	Guschanski et al. 2013
JQ256968	7	IIb	Cercopithecus mitis kandti		COD	Lulenga [se0129] (near Rugari Ngiko)	-1.413	29.373	RMCA	8559	Guschanski et al. 2013	coordinates estimated
JQ256965	8	IIb	Cercopithecus mitis doggetti		COD	Mikenge [se0328]	-3.776	28.745	RMCA	26170	Guschanski et al. 2013	coordinates estimated
JQ256972	9	IIb	Cercopithecus mitis kandti		Uganda	Mt. Sahinio, S.W. [Uganda] [Borders of Zaire, Rwanda and Uganda], [1° 23'S 29°35'E], 10000 ft	-1.38264	29.5972	NHMUK	ZD.1934.8.10.6	Guschanski et al. 2013	original coordinates are in DRC
KJ434956	10	IIb	Cercopithecus mitis doggetti/kandti	Cercopithecus mitis	?	?	?	?			Pozzi et al. 2014
JQ256958	11	IIb	Cercopithecus mitis doggetti		Uganda	Manzira [= Minziro] Forest, Katera, Masaka, [c. 0°50'S 31°45'E], 3800 ft	-0.833333	31.75	NHMUK	ZD.1930.8.1.19	Guschanski et al. 2013
JQ256957	12	IIb	Cercopithecus mitis stuhlmanni		South Sudan	Emogadung, Dongotona Mts., S. Sudan, [Equatoria], [4°12'N 33°07'E]	4.2	33.1167	NHMUK	ZD.1940.15	Guschanski et al. 2013
JQ256953	13	IIb	Cercopithecus mitis doggetti	Cercopithecus mitis	Tanzania	Kilungulu [Kitungole]	-1.283	31.283	MfN	ZMB_Mam_087722	Guschanski et al. 2013	coordinates estimated
JQ256961	14	III	Cercopithecus mitis labiatus		South Africa	Stutterheim, Eastern Cape, [Transkei], [Cape of Good Hope], [32°35'S 27°26'E]	-32.5833	27.4333	NHMUK	ZD.1932.12.16.2	Guschanski et al. 2013
JQ256960	15	III	Cercopithecus mitis erythrarchus		Mozambique	Tambarara [Nr. Vila Paiva de Andrada], Gorongosa District, [Manica c Sofala], Portuguese East Africa, [ 18°38'S 34°06'E], 1300 ft	-18.3	34.1	NHMUK	ZD.1908.1.1.4	Guschanski et al. 2013
JQ256964	16	III	Cercopithecus mitis moloneyi	Cercopithecus albogularis moloneyi	Tanzania	Rungwe Mts [se0933]	-9.14	33.7	RMCA	87.060-M-0001	Guschanski et al. 2013	coordinates estimated
JQ256971	17	III	Cercopithecus mitis moloneyi		Malawi	Probably Masuku Plateau, N. Nyasa, [ c. 9°30'S 33°30'E]	-9.65	33.46	NHMUK	ZD.1897.10.1.3	Guschanski et al. 2013	original coordinates are in Tanzania
JQ256962	18	III	Cercopithecus mitis moloneyi		Zambia	Mchemadzi [= Mchimadzi] River, Locus 1330-D-4 Chisomo controlled hunting area, [Eastern Zambia], N. Rhodesia, [c. 13°45'S 30°45'E]	-13.75	30.75	NHMUK	ZD.1964.1279	Guschanski et al. 2013
JQ256956	19	III	Cercopithecus mitis albogularis		Tanzania	c. 6'S 39'20' E [Zanzibar]	-6	39.33	NHMUK	ZD.1906.6.5.6	Guschanski et al. 2013	Cercopithecus a. rufilatus Pocock
JQ256963	20	III	Cercopithecus mitis albogularis	Cercopithecus mits	Tanzania	Kilimanjaro	-3.06921	37.3412	MfN	ZMB_Mam_007162	Guschanski et al. 2013
JQ256959	21	III	Cercopithecus mitis boutourlinii		Ethiopia	Jimma, [Kefa], [7°39'N 36°47'E], 5000 ft	7.65	36.7833	NHMUK	ZD.1946.92	Guschanski et al. 2013
JQ256969	22	III	Cercopithecus mitis albotorquatus		Kenya	Saka about 40 miles above Sankuri, R. Tana. [0'09'S 39'20'E], 1500 ft	-0.07559	39.0436	NHMUK	ZD.1951.690	Guschanski et al. 2013
OM373545	23	III	Cercopithecus mitis albogularis		Tanzania	Zanzibar	-6.24	39.41		02ZNM1100517	this study
OM373546	24	III	Cercopithecus mitis monoides		Tanzania	Udzungwa Mts NP	-7.75	36.85		10UNM1020716	this study
OM373547	25	III	Cercopithecus mitis manyaraensis		Tanzania	Lake Manyara NP	-3.37	35.84		40LMM1200317	this study
OM373544	26	III	Cercopithecus mitis albogularis		Tanzania	Arusha NP	-3.27	36.87		14ANF1050116	this study
KJ434962			Allenopithecus nigroviridis	Allenopithecus nigroviridis	?	?	?	?			Pozzi et al. 2014
JQ256997			Miopithecus ogouensis	Miopithecus sp.nov.	Gabon	Kango, Bokoue Creek, Gabon River, [0°15'N 10°11'E], Sea level	0.25	10.1833	NHMUK	ZD.1929.4.17.4	Guschanski et al. 2013
JQ256995			Miopithecus ogouensis		Cameroon	Bipindi	3.08333	10.4167	MfN	ZMB_Mam_011422_(3)	Guschanski et al. 2013
JQ256994			Miopithecus ogouensis		Cameroon	Ebogo [n30311]	3.39	11.47	RMCA	73.029-M-0113	Guschanski et al. 2013	coordinates estimated
JQ256992			Erythrocebus poliophaeus?	Erythrocebus patas	Sudan/South Sudan	?	?	?	NHMUK	ZD.1908.6.15.2	Guschanski et al. 2013	(Erythrocebus poliophaeus)
KJ434955			Erythrocebus patas		?	?	?	?			Pozzi et al. 2014
KC757394			Erythrocebus patas		?	?	?	?			Finstermeier et al. 2013
JQ256991			Erythrocebus patas		Ghana	Ejura, Ashanti, Gold Coast, [7°23'N 1°22'W]	7.38333	-1.36667	NHMUK	ZD.1935.10.22.23	Guschanski et al. 2013
JQ256980			Cercopithecus mona		Ghana	Akenim [Tapa Breniasi], Togo, 7°30'N 0°20'E	7.5	0.333333	NHMUK	ZD.1956.276	Guschanski et al. 2013	not in Togo, but in Ghana
JQ256981			Cercopithecus pogonias pogonias		Nigeria	Ekongahaku, towards Nguru CRS	5.05	8.62	NHMUK	ZD.1989.916	Guschanski et al. 2013	not in Napier 1981
JQ256979			Cercopithecus mona		São Tomé and Príncipe (introduced?)	Príncipe, [1°37'N 7°25'E]	1.61667	7.41667	NHMUK	ZD.1958.498	Guschanski et al. 2013
JQ256978			Cercopithecus pogonias ??	Cercopithecus pogonias nigripes	Equatorial Guinea	Near Evinayong, [1°27'N 10°34'E], 700m	1.45	10.5667	NHMUK	ZD.1965.3908A	Guschanski et al. 2013	perhaps hybridzone, not on mainland Equatorial Guinea
JQ256988			Cercopithecus denti		COD	Fundi [se0027]	0.5	27.5	RMCA	1565	Guschanski et al. 2013	coordinates estimated
JQ256977			Cercopithecus pogonias grayi		Cameroon	[Meyoss Village], [Batouri Dist.], [4°N 14°E]	4	14	NHMUK	ZE.1949.9.23.6	Guschanski et al. 2013	(Cercopitherus mona)
JQ256987			Cercopithecus wolfi pyrogaster		COD	Kabambaie [se0520]	-5.74	20.823	RMCA	5780	Guschanski et al. 2013	coordinates estimated
JQ256985			Cercopithecus wolfi elegans		COD	Kasuku [se0225]	-2.98	25.72	RMCA	86.025-M-0001	Guschanski et al. 2013	coordinates estimated
JQ256975			Cercopithecus wolfi wolfi	Cercopithecus nictitans martini	COD	Kunungu, Mai-Ndombe District	-2.12056	16.4445	MfN	ZMB_Mam_041008	Guschanski et al. 2013	site is S of Congo R, outside of nictitans range
KJ434958			Cercopithecus diana		?	?	?	?			Pozzi et al. 2014
MW160353			Cercopithecus neglectus		?	?	?	?			Liu & Yuan 2020
JQ256929			Cercopithecus neglectus		Ethiopia	Sherada, Kaffa-forest	7.377	36.447	MfN	ZMB_Mam_041171	Guschanski et al. 2013	coordinates estimated
JQ256923			Cercopithecus roloway		Ghana	Prestea[nw0502]	5.43	-2.14	RMCA	23726	Guschanski et al. 2013	coordinates estimated
JQ256919			Allochrocebus solatus	Cercopithecus solatus	Gabon	?	?	?	NHMUK	ZD.1987.20	Guschanski et al. 2013	not in Napier 1981
JX983788			Chlorocebus sabaeus		Burkina Faso	Comoe Leraba NP	9.86207	-4.66974			Haus et al. 2013
JX983787			Chlorocebus sabaeus		Burkina Faso	Comoe Leraba NP	9.86207	-4.66974			Haus et al. 2013
JX983784			Chlorocebus sabaeus		Burkina Faso	Comoe Leraba NP	9.85291	-4.61415			Haus et al. 2013
JX983778			Chlorocebus sabaeus		Burkina Faso	Comoe Leraba NP	9.9026	-4.65454			Haus et al. 2013
JX983827			Chlorocebus sabaeus		Senegal	Niokolo Koba NP	13.0754	-12.7224			Haus et al. 2013	coordinates estimated
JX983828			Chlorocebus sabaeus		Senegal	Niokolo Koba NP	13.0258	-13.2374			Haus et al. 2013
JX983826			Chlorocebus sabaeus	Chlorocebus aethiops	Mauritania	Podor, Senegal River, right bank	16.6489	-14.9477	MfN	ZMB_Mam_040413	Haus et al. 2013	coordinates estimated
JX983811			Chlorocebus sabaeus		Ghana	Mole NP	9.26008	-1.86058			Haus et al. 2013
JX983812			Chlorocebus sabaeus		Ghana	Mole NP	9.26058	-1.86147			Haus et al. 2013
JX983797			Chlorocebus sabaeus		Burkina Faso	Ranch Nazinga	11.1487	-1.62334			Haus et al. 2013
JX983814			Chlorocebus sabaeus		Ghana	Mole NP	9.25876	-1.84714			Haus et al. 2013
JX983796			Chlorocebus sabaeus		Burkina Faso	Ranch Nazinga	11.1487	-1.62334			Haus et al. 2013
JX983804			Chlorocebus sabaeus		Ghana	Bui NP	8.29083	-2.28465			Haus et al. 2013
JX983816			Chlorocebus sabaeus		Ghana	Mole NP	9.25183	-1.86105			Haus et al. 2013
JX983792			Chlorocebus sabaeus		Burkina Faso	FC Deux Bale	11.5508	-2.95757			Haus et al. 2013
JX983793			Chlorocebus sabaeus		Burkina Faso	Ranch Nazinga	11.1618	-1.60967			Haus et al. 2013
JX983791			Chlorocebus sabaeus		Burkina Faso	Comoe Leraba NP	9.7753	4.60271			Haus et al. 2013
JX983779			Chlorocebus sabaeus		Burkina Faso	Comoe Leraba NP	9.9026	-4.65454			Haus et al. 2013
JX983825			Chlorocebus sabaeus		Liberia	Gola Country	7.44317	-10.7778	ZSM	5	Haus et al. 2013
JQ256913			Chlorocebus sabaeus	Cercopithecus aethiops sabaeus	Sierra Leone	?	?	?	NHMUK	ZD.1977.2953	Guschanski et al. 2013
EF597503			Chlorocebus sabaeus		Senegal	?	?	?			Wertheim et al. 2007
DQ069713			Chlorocebus sabaeus		?	?	?	?			Wang 2005
JX983765			Chlorocebus pygerythrus	Chlorocebus aethiops	Somalia	Bardera	2.33364	42.2827	MfN	ZMB_Mam_087445	Haus et al. 2013
JX983764			Chlorocebus pygerythrus		Ethiopia	Sof Omar	6.91205	40.8458			Haus et al. 2013
JX983763			Chlorocebus pygerythrus	Chlorocebus aethiops	Ethiopia	Koba Budda (Roba Butta)	6.81667	40.7667	MfN	ZMB_Mam_087449	Haus et al. 2013	coordinates estimated
JX983758			Chlorocebus djamdjamensis		Ethiopia	Harenna, Bale Mts, NP	6.75993	39.7371			Haus et al. 2013
MN450181			Cercopithecus dryas	Cercopithecus dryas	COD	Bafundo Forest, west Kasuku River	-2.0892	25.575		JH024	van der Valk et al. 2020
MN450180			Cercopithecus dryas	Cercopithecus dryas	COD	Bafundo Forest	-2.08911	25.5754		JH023	van der Valk et al. 2020
MN450179			Cercopithecus dryas	Cercopithecus dryas	COD	Camp Ilumbe, Bafundo Forest	-2.06203	25.5842			van der Valk et al. 2020
JQ256918			Cercopithecus dryas	Cercopithecus dryas	COD	Lomela [se0223]	-2.339	23.264	RMCA	11350	Guschanski et al. 2013	coordinates estimated
JX983836			Chlorocebus tantalus		Burkina Faso	Buffle Rouge	11.3018	1.04397			Haus et al. 2013
JX983839			Chlorocebus tantalus		Ghana	Kalapka RR	6.45293	0.38055			Haus et al. 2013
JX983829			Chlorocebus tantalus		Burkina Faso	Park D’Arly	11.5809	1.45781			Haus et al. 2013
MT481926			Chlorocebus pygerythrus		?	?	?	?			Kozhukhar et al. 2020
JX983776			Chlorocebus pygerythrus	Chlorocebus aethiops	Tanzania	Mkulwe	-8.58079	32.3193	MfN	ZMB_Mam_087461	Haus et al. 2013	coordinates estimated
JX983775			Chlorocebus pygerythrus	Chlorocebus aethiops	Tanzania	Bukoba	-1.33167	31.8122	MfN	ZMB_Mam_009091	Haus et al. 2013
JX983773			Chlorocebus pygerythrus	Chlorocebus pygerythrus	Tanzania	Iringa	-7.27922	35.7383			Haus et al. 2013
JX983777			Chlorocebus pygerythrus	Chlorocebus aethiops	Tanzania	Pangani River, middle course	-5.168	38.354	MfN	ZMB_Mam_087557	Haus et al. 2013	coordinates estimated
JX983768			Chlorocebus pygerythrus	Chlorocebus aethiops	Kenya	Guaso Njiro River (Ewaso Ngito River)	0.57	37.54	MfN	ZMB_Mam_087411	Haus et al. 2013	coordinates estimated
JX983774			Chlorocebus pygerythrus	Chlorocebus aethiops	Tanzania	Fundo Island, Pemba	-5.05	39.647	MfN	ZMB_Mam_dummy_004268	Haus et al. 2013
JX983767			Chlorocebus pygerythrus		Kenya	Sukari Ranch	-1.204	37.074	NMK	SUK3	Haus et al. 2013	coordinates estimated
EF597501			Chlorocebus pygerythrus		Tanzania	?	?	?			Wertheim et al. 2007
JX983753			Chlorocebus cynosuros	Chlorocebus aethiops	Angola	Cubal River, Benguela	-11.269	13.91	MfN	ZMB_Mam_087998	Haus et al. 2013	coordinates estimated
JX983752			Chlorocebus cynosuros		Zambia	Shiwa N’gandu	-11.1968	31.7389			Haus et al. 2013
JX983755			Chlorocebus cynosuros		Zambia	Fibwe	-12.5905	30.252			Haus et al. 2013
JQ256915			Chlorocebus cynosuros	Cercopithecus aethiops cynosuros	Zambia	16 miles northeast of Chitokoloki near Balovale [13°50'S 23°13°E]	-13.8333	23.2167	NHMUK	ZD.1964.1058	Guschanski et al. 2013
JQ256909			Chlorocebus cynosuros		Angola	Chipepe, Benguella [-12,09157 15,47787]	-11.3909	14.8949	MfN	ZMB_Mam_040393	Guschanski et al. 2013	coordinates estimated
JX983771			Chlorocebus pygerythrus		South Africa	Bedford	-32.6833	26.0835	ZFMK	61269	Haus et al. 2013
KM262190			Chlorocebus cynosuros		?	?	?	?			Wang et al. 2014
JX983754			Chlorocebus cynosuros		Zambia	Chunga	-15.0444	25.9991			Haus et al. 2013
JX983769			Chlorocebus pygerythrus		South Africa	Loskop Dam NR	-25.4216	29.2955			Haus et al. 2013
KU682694			Chlorocebus pygerythrus		South Africa	St. Lucia	-28.365	32.415			Dolotovskaya et al. 2016	coordinates estimated
EF597500			Chlorocebus pygerythrus		South Africa	?	?	?			Wertheim et al. 2007
JX983847			Chlorocebus tantalus	Chlorocebus aethiops	Cameroon	Lake Chad	12.775	14.438	MfN	ZMB_Mam_087512	Haus et al. 2013	coordinates estimated
JX983846			Chlorocebus tantalus		Central African Republic	?	?	?	Besancon		Haus et al. 2013
JX983848			Chlorocebus tantalus	Chlorocebus aethiops	Cameroon	Grasland, Dschang District	5.39621	9.9611	MfN	ZMB_Mam_087395	Haus et al. 2013	coordinates estimated
JX983845			Chlorocebus tantalus		Nigeria	Gashaka Gumpi NP	7.51	11.48			Haus et al. 2013	coordinates estimated
JX983844			Chlorocebus tantalus		Nigeria	Gashaka Gumpi NP	7.51	11.48			Haus et al. 2013	coordinates estimated
KU682700			Chlorocebus tantalus		Nigeria	Gashaka Gumti National Park	7.51	11.48			Dolotovskaya et al. 2016	coordinates estimated
JX983843			Chlorocebus tantalus		Nigeria	Gashaka Gumpi NP	7.51	11.48			Haus et al. 2013	coordinates estimated
JX983751			Chlorocebus aethiops	Chlorocebus aethiops	Ethiopia	Woliso	8.5323	37.9819			Haus et al. 2013
JX983851			Chlorocebus pygerythrus		Kenya	Charangani (Cherangani)	0.98333	35.2167	NMK	4836	Haus et al. 2013	coordinates estimated
MN816163			Chlorocebus aethiops		?	?	?	?			van der Valk et al. 2022
JX983850			Chlorocebus pygerythrus		Kenya	Kilgoris	-1.00541	34.872	NMK	6783	Haus et al. 2013	coordinates estimated
JX983849			Chlorocebus pygerythrus	Chlorocebus aethiops	Uganda	W of Lake Albert	2.21534	31.2818	MfN	ZMB_Mam_087511	Haus et al. 2013	coordinates estimated
JQ256917			Chlorocebus aethiops	Cercopithecus aethiops aethiops	Südsudan	Moru District, Mongalla Province, [Equatoria c.5°25'N 30°30'E]	5.41667	30.5	NHMUK	ZD.1921.3.2.1	Guschanski et al. 2013
JX983744			Chlorocebus aethiops		Ethiopia	Jimma	7.69243	36.8068			Haus et al. 2013
JX983743			Chlorocebus aethiops		Ethiopia	Bonga	7.26645	36.2313			Haus et al. 2013
KU682692			Chlorocebus aethiopsxChlorocebus pygerythrus		Ethiopia	Lake Abaya, Arba Minch	6.007	37.557			Dolotovskaya et al. 2016	coordinates estimated
JX983766			Chlorocebus pygerythrus		Ethiopia	Yabello	4.89596	38.0704			Haus et al. 2013
JX983757			Chlorocebus djamdjamensis	Chlorocebus aethiops	Ethiopia	Abera, 3200m	6.44189	38.4712	MfN	ZMB_Mam_035505	Haus et al. 2013	holotype, in catalogue without locality
JX983746			Chlorocebus aethiops		Ethiopia	Jinka	5.72704	36.6409			Haus et al. 2013
JX983737			Chlorocebus aethiops		Ethiopia	Malo(Naja), Omo River	6.58333	36.55	MfN	ZMB_Mam_035509	Haus et al. 2013	in catalogue without locality
JX983749			Chlorocebus aethiops		Ethiopia	Tana	11.6885	37.328			Haus et al. 2013
JX983747			Chlorocebus aethiops		Ethiopia	Menegasha	8.96569	38.5264			Haus et al. 2013
JX983732			Chlorocebus aethiops		Eritrea	Mt. Bizen	15.3333	39.0619			Haus et al. 2013
JX983731			Chlorocebus aethiops		Eritrea	Mt. Bizen	15.3333	39.0619			Haus et al. 2013
JX983730			Chlorocebus aethiops		Eritrea	Anseba River	15.7065	38.6262			Haus et al. 2013
JX983741			Chlorocebus aethiops		Ethiopia	Lake Awassa	7.04809	38.4621			Haus et al. 2013
JX983740			Chlorocebus aethiops		Ethiopia	Sodore	8.40321	39.3925			Haus et al. 2013
JX983736			Chlorocebus aethiops		Ethiopia	Suksuk River	7.7883	38.6726	MfN	ZMB_Mam_035504	Haus et al. 2013	in catalogue without locality
AY863426			Chlorocebus aethiops		?	?	?	?			Raaum et al. 2005
JQ256946			Cercopithecus cephus cephus		Cameroon	Sangmelima	2.93333	11.9833	MfN	ZMB_Mam_019079	Guschanski et al. 2013
JQ256939			Cercopithecus cephus ngottoensis		Central African Republic	Londo [ne0317]	3.84	17.27	RMCA	93.091-M-0025	Guschanski et al. 2013	coordinates estimated
JQ256943			Cercopithecus ascanius katangae		COD	Lul(u)a River [se0722]	-7.84	22.67	RMCA	25441	Guschanski et al. 2013	coordinates estimated
JQ256941			Cercopithecus ascanius katangae		COD	Idiofa terr [se0519]	-4.99	19.59	RMCA	14269b	Guschanski et al. 2013	coordinates estimated
JQ256940			Cercopithecus ascanius ascanius		COD	Mofikiti [se0719]	-7.43	19.11	RMCA	21115	Guschanski et al. 2013	coordinates estimated
JQ256944			Cercopithecus ascanius schmidti		COD	Dalemwa [se0229]	-2.88	28.92	RMCA	12839	Guschanski et al. 2013	coordinates estimated
JQ256937			Cercopithecus ascanius schmidti		Kenya	Kaimosi, Nandi [0°10N 35°E]	0.166667	35	NHMUK	ZD.1972.37	Guschanski et al. 2013
JQ256936			Cercopithecus erythrotis camerunensis		Cameroon	Makumunu, [6°19'N 9°32'E], [2200ft]	6.31667	9.53333	NHMUK	ZD.1948.493	Guschanski et al. 2013
JQ256935			Cercopithecus erythrotis erythrotis		Equatorial Guinea/Bioko	Bubi Town, Banterberi [=Bantabare], [c. 3°27'N 8°46'E], 500m	3.45	8.76667	NHMUK	ZD.1904.7.1.1	Guschanski et al. 2013
JQ256933			Cercopithecus erythrogaster pococki	Cercopithecus erythrogaster	Nigeria	Nikrawa Forest Reserve (=Nikrowa), Benin Province, [Mid-Western State], [6°14'N 5°21'E]	6.23333	5.35	NHMUK	ZD.1950.156	Guschanski et al. 2013	(Cercopithecus nictitans erythrogaster)
JQ256983			Cercopithecus petaurista petaurista		Ivory Coast	Lamto [nw0605]	6.17	-5.03	RMCA	77.048-M-0050	Guschanski et al. 2013	coordinates estimated
JQ256982			Cercopithecus petaurista buettikoferi		Sierra Leone	Bintamane Mt. [=Loma Mansa], N. side. [Northern Province], [c. 9°13'N 11°07'W], 3200ft	9.21667	-11.1167	NHMUK	ZD.1952.25	Guschanski et al. 2013
JQ256931			Cercopithecus petaurista petaurista	Cercopithecus petaurista petaurista	Togo	[6,22806 1,47806]	6.234	1.477	MfN	ZMB_Mam_087220	Guschanski et al. 2013	coordinates estimated
JQ256928			Cercopithecus preussi insularis	Cercopithecus preussi insularis	Equatorial Guinea/Bioko	1 or 2 miles from falls on R. Iladyi, South Fernando Poo, [c.3°15'N 8°41'E], 3000ft	3.25	8.68333	NHMUK	ZD.1966.5574	Guschanski et al. 2013
JQ256927			Cercopithecus preussi insularis	Cercopithecus preussi insularis	Equatorial Guinea/Bioko	Bubi Town, Bantabaré, [c.3°27'N 8°46'E], 500m	3.45	8.76667	NHMUK	ZD.1904.7.1.6	Guschanski et al. 2013
JQ256926			Cercopithecus preussi preussi	Cercopithecus preussi preussi	Cameroon	?	?	?	NHMUK	ZD.1939.3440	Guschanski et al. 2013	(Cercopithecus lhoesti preussi)
KJ434957			Allochrocebus lhoesti	Allochrocebus lhoesti	?	?	?	?			Pozzi et al. 2014
JQ256925			Allochrocebus lhoesti		COD/RWD	Kivu, North end of Lake	-1.67243	29.144	MfN	ZMB_Mam_033515
JQ256925			Cercopithecus mitis	Allochrocebus lhoesti	?	?	?	?	MfN	ZMB_Mam_033545	Guschanski et al. 2013	Guschanski et al. most likely mixed up the museum numbers, because ZMB_Mam_033545 is a C mitis from Lake Kivu, but ZMB_Mam_033515 and ZMB_Mam_033595 are C lhoesti from Lake Kivu.
JQ256925			Cercopithecus mitis	Cercopithecus mitis	COD/RWD	Kivu Lake	-2.04484	29.1856	MfN	ZMB_Mam_033545
JQ256925			Allochrocebus lhoesti		COD	Kwidjwi (Ile Idjwi), Lake Kivu	-2.15	29.0667	MfN	ZMB_Mam_033595
Museums
RMCA	Royal Museum for Central Africa - Tervuren, Belgium
NHMUK	Natural History Museum London
MfN	Museum für Naturkunde Berlin
ZSM	Zoologische Staatssammlung München
NMK	National Museums of Kenya, Nairobi
Besancon	Muséum de Besançon
References
Dolotovskaya, S., Torroba Bordallo, J., Haus, T., Noll, A., Hofreiter, M., Zinner, D., Roos, C. (2017). Comparing mitogenomic timetrees of two African savannah primate genera (Chlorocebus and Papio). Zoological Journal of the Linnean Society, 181(2), 471–483. https://doi.org/10.1093/zoolinnean/zlx001
Finstermeier, K., Zinner, D., Brameier, M., Meyer, M., Kreuz, E., Hofreiter, M., Roos, C. (2013). A mitogenomic phylogeny of living primates. PLoS ONE, 8(7), e69504. https://doi.org/10.1371/journal.pone.0069504
Guschanski, K., Krause, J., Sawyer, S., Valente, L. M., Bailey, S., Finstermeier, K., Sabin, R., Gilissen, E., Sonet, G., Nagy, Z. T., Lenglet, G., Mayer, F., Savolainen, V. (2013). Next-generation museomics disentangles one of the largest primate radiations. Systematic Biology 62: 539–554. https://doi.org/10.1093/sysbio/syt018
Haus, T., Akom, E., Agwanda, B., Hofreiter, M., Roos, C., Zinner, D. (2013). Mitochondrial diversity and distribution of African green monkeys (Chlorocebus Gray, 1870). American Journal of Primatology, 75(4), 350–360. https://doi.org/10.1002/ajp.22113
Kozhukhar et al. 2020 unpubl.
Liu & Yuan 2020 unpubl.
Pozzi, L., Hodgson, J. A., Burrell, A. S., Sterner, K. N., Raaum, R. L, Disotell, T.R. (2014). Primate phylogenetic relationships and divergence dates inferred from complete mitochondrial genomes. Molecular Phylogenetics and Evolution 75: 165–183. https://doi.org/10.1016/j.ympev.2014.02.023
Raaum, RL., Sterner, KN., Noviello, CM., Stewart, CB., Disotell, TR. (2005). Catarrhine primate divergence dates estimated from complete mitochondrial genomes: concordance with fossil and nuclear DNA evidence. Journal of Human Evolution, 48, 237-257.
van der Valk, T., Gonda, CM., Silegowa, H., Almanza, S., Sifuentes-Romero, I., Hart, TB., Hart, JA., Detwiler, KM., Guschanski, K. (2020). The genome of the endangered dryas monkey provides new insights into the evolutionary history of the vervets. Molecular Biology and Evolution, 37(1), 183–194. https://doi.org/10.1093/molbev/msz213
Wang 2005 unpubl.
Wertheim, J., Worobey, M. (2007). A challenge to the ancient origin of SIVagm based on African green monkey mitochondrial genomes. PLoS Pathogens, 3(7), e95. http://dx.doi.org/10.1371%2Fjournal.ppat.0030095
